# Supplementary material for: Impacts of Captive Domestication and Geographical Divergence on the Gut Microbiome of Endangered Forest Musk Deer
Source: Animals (Basel). 2025 Jul 2;15(13):1954. doi: 10.3390/ani15131954 (PMC12248866; doi:10.3390/ani15131954)
Supplement: Supplementary file 1 [file animals-15-01954-s001.zip]

Archive with 1 entries (1 files):
- animals-3710845-supplementary.pdf
